# Supplementary material for: Integrated genomic analysis identifies clinically relevant subtypes of renal clear cell carcinoma
Source: BMC Cancer. 2018 Mar 13;18:287. doi: 10.1186/s12885-018-4176-1 (PMC5851245; doi:10.1186/s12885-018-4176-1)
Supplement: Supplementary file 2 — Table S1. Enriched genes in Actin Cytoskeleton pathway. (XLSX 11 kb) [file 12885_2018_4176_MOESM2_ESM.xlsx]

## Sheet: KEGG_REGULATION_OF_ACTIN_CYTOSK
NAME	PROBE	DESCRIPTION<br>(from dataset)	GENE SYMBOL	GENE_TITLE	RANK IN GENE LIST	RANK METRIC SCORE	RUNNING ES	CORE ENRICHMENT
row_0	LIMK1	na	LIMK1	LIM domain kinase 1	1	0.666618	0.165455	Yes
row_1	RAC2	na	RAC2	ras-related C3 botulinum toxin substrate 2 (rho family, small GTP binding protein Rac2)	57	0.402412	0.209884	Yes
row_2	NCKAP1L	na	NCKAP1L	NCK-associated protein 1-like	157	0.281063	0.179156	Yes
row_3	ITGAX	na	ITGAX	integrin, alpha X (complement component 3 receptor 4 subunit)	191	0.246039	0.20696	Yes
row_4	ITGAL	na	ITGAL	integrin, alpha L (antigen CD11A (p180), lymphocyte function-associated antigen 1; alpha polypeptide)	201	0.237859	0.257186	Yes
row_5	MRAS	na	MRAS	muscle RAS oncogene homolog	290	0.175372	0.211277	Yes
row_6	PFN2	na	PFN2	profilin 2	296	0.171002	0.248885	Yes
row_7	ITGB3	na	ITGB3	integrin, beta 3 (platelet glycoprotein IIIa, antigen CD61)	335	0.142554	0.245749	Yes
row_8	ITGA4	na	ITGA4	integrin, alpha 4 (antigen CD49D, alpha 4 subunit of VLA-4 receptor)	338	0.141448	0.279034	Yes
row_9	FGF11	na	FGF11	fibroblast growth factor 11	363	0.12026	0.284602	Yes
row_10	FGF2	na	FGF2	fibroblast growth factor 2 (basic)	366	0.115095	0.311305	Yes
row_11	ITGA7	na	ITGA7	integrin, alpha 7	381	0.104023	0.323012	Yes
row_12	SCIN	na	SCIN	scinderin	457	0.00457795	0.247703	No
row_13	ITGA2	na	ITGA2	integrin, alpha 2 (CD49B, alpha 2 subunit of VLA-2 receptor)	477	-0.00838609	0.230429	No
row_14	MYH14	na	MYH14	myosin, heavy chain 14	554	-0.0829041	0.17366	No
row_15	BAIAP2	na	BAIAP2	BAI1-associated protein 2	557	-0.0870019	0.193349	No
row_16	FGFR2	na	FGFR2	ffer syndrome, Jackson-Weiss syndrome)	592	-0.116057	0.187673	No
row_17	ROCK2	na	ROCK2	Rho-associated, coiled-coil containing protein kinase 2	625	-0.148094	0.192037	No
row_18	FGFR3	na	FGFR3	fibroblast growth factor receptor 3 (achondroplasia, thanatophoric dwarfism)	695	-0.223191	0.177438	No
row_19	IQGAP2	na	IQGAP2	IQ motif containing GTPase activating protein 2	903	-0.530375	0.0988788	No
