# Supplementary material for: Integrated genomic analysis identifies clinically relevant subtypes of renal clear cell carcinoma
Source: BMC Cancer. 2018 Mar 13;18:287. doi: 10.1186/s12885-018-4176-1 (PMC5851245; doi:10.1186/s12885-018-4176-1)
Supplement: Supplementary file 3 — Table S2. Enriched genes in MAPK Signal pathway. (XLSX 11 kb) [file 12885_2018_4176_MOESM3_ESM.xlsx]

## Sheet: KEGG_MAPK_SIGNALING_PATHWAY
NAME	PROBE	DESCRIPTION<br>(from dataset)	GENE SYMBOL	GENE_TITLE	RANK IN GENE LIST	RANK METRIC SCORE	RUNNING ES	CORE ENRICHMENT
row_0	RAC2	na	RAC2	ras-related C3 botulinum toxin substrate 2 (rho family, small GTP binding protein Rac2)	57	0.402412	0.0566344	Yes
row_1	FLNC	na	FLNC	filamin C, gamma (actin binding protein 280)	64	0.393963	0.16259	Yes
row_2	CACNA1H	na	CACNA1H	calcium channel, voltage-dependent, alpha 1H subunit	79	0.369784	0.253556	Yes
row_3	MAPK8IP3	na	MAPK8IP3	mitogen-activated protein kinase 8 interacting protein 3	190	0.246659	0.212142	Yes
row_4	MRAS	na	MRAS	muscle RAS oncogene homolog	290	0.175372	0.161611	Yes
row_5	PRKCA	na	PRKCA	protein kinase C, alpha	310	0.165144	0.189307	Yes
row_6	DUSP5	na	DUSP5	dual specificity phosphatase 5	332	0.143713	0.208881	Yes
row_7	FGF11	na	FGF11	fibroblast growth factor 11	363	0.12026	0.212656	Yes
row_8	FGF2	na	FGF2	fibroblast growth factor 2 (basic)	366	0.115095	0.24336	Yes
row_9	MECOM	na	null	null	377	0.105334	0.263174	Yes
row_10	NTRK2	na	NTRK2	neurotrophic tyrosine kinase, receptor, type 2	570	-0.10204	0.0974678	No
row_11	FGFR2	na	FGFR2	ffer syndrome, Jackson-Weiss syndrome)	592	-0.116057	0.109176	No
row_12	NR4A1	na	NR4A1	nuclear receptor subfamily 4, group A, member 1	653	-0.176892	0.0986307	No
row_13	FGFR3	na	FGFR3	fibroblast growth factor receptor 3 (achondroplasia, thanatophoric dwarfism)	695	-0.223191	0.120523	No
row_14	MAPT	na	MAPT	microtubule-associated protein tau	956	-0.660329	0.0446248	No
