# Supplementary material for: Integrated genomic analysis identifies clinically relevant subtypes of renal clear cell carcinoma
Source: BMC Cancer. 2018 Mar 13;18:287. doi: 10.1186/s12885-018-4176-1 (PMC5851245; doi:10.1186/s12885-018-4176-1)
Supplement: Supplementary file 4 — Table S3. Enriched genes in Focal Adhesion pathway. (XLSX 11 kb) [file 12885_2018_4176_MOESM4_ESM.xlsx]

## Sheet: KEGG_FOCAL_ADHESION
NAME	PROBE	DESCRIPTION<br>(from dataset)	GENE SYMBOL	GENE_TITLE	RANK IN GENE LIST	RANK METRIC SCORE	RUNNING ES	CORE ENRICHMENT
row_0	THBS2	na	THBS2	thrombospondin 2	15	0.522914	0.114189	Yes
row_1	COL5A1	na	COL5A1	collagen, type V, alpha 1	42	0.432723	0.194875	Yes
row_2	RAC2	na	RAC2	ras-related C3 botulinum toxin substrate 2 (rho family, small GTP binding protein Rac2)	57	0.402412	0.280253	Yes
row_3	FLNC	na	FLNC	filamin C, gamma (actin binding protein 280)	64	0.393963	0.37167	Yes
row_4	TNC	na	TNC	tenascin C (hexabrachion)	78	0.372909	0.450762	Yes
row_5	COL5A3	na	COL5A3	collagen, type V, alpha 3	110	0.331719	0.501366	Yes
row_6	LAMB3	na	LAMB3	laminin, beta 3	162	0.277324	0.51818	Yes
row_7	TNXB	na	TNXB	tenascin XB	219	0.222819	0.516422	Yes
row_8	SHC2	na	SHC2	SHC (Src homology 2 domain containing) transforming protein 2	273	0.186825	0.508804	Yes
row_9	PRKCA	na	PRKCA	protein kinase C, alpha	310	0.165144	0.513095	Yes
row_10	ITGB3	na	ITGB3	integrin, beta 3 (platelet glycoprotein IIIa, antigen CD61)	335	0.142554	0.52399	Yes
row_11	ITGA4	na	ITGA4	integrin, alpha 4 (antigen CD49D, alpha 4 subunit of VLA-4 receptor)	338	0.141448	0.556969	Yes
row_12	ITGA7	na	ITGA7	integrin, alpha 7	381	0.104023	0.540035	No
row_13	ITGA2	na	ITGA2	integrin, alpha 2 (CD49B, alpha 2 subunit of VLA-2 receptor)	477	-0.00838609	0.445566	No
row_14	LAMC3	na	LAMC3	laminin, gamma 3	553	-0.0820904	0.389665	No
row_15	LAMA1	na	LAMA1	laminin, alpha 1	573	-0.104693	0.39627	No
row_16	ROCK2	na	ROCK2	Rho-associated, coiled-coil containing protein kinase 2	625	-0.148094	0.381098	No
