# Supplementary material for: Integrated genomic analysis identifies clinically relevant subtypes of renal clear cell carcinoma
Source: BMC Cancer. 2018 Mar 13;18:287. doi: 10.1186/s12885-018-4176-1 (PMC5851245; doi:10.1186/s12885-018-4176-1)
Supplement: Supplementary file 5 — Table S4. Enriched genes in Pathways in Cancer. (XLSX 11 kb) [file 12885_2018_4176_MOESM5_ESM.xlsx]

## Sheet: KEGG_PATHWAYS_IN_CANCER
NAME	PROBE	DESCRIPTION<br>(from dataset)	GENE SYMBOL	GENE_TITLE	RANK IN GENE LIST	RANK METRIC SCORE	RUNNING ES	CORE ENRICHMENT
row_0	SPI1	na	SPI1	spleen focus forming virus (SFFV) proviral integration oncogene spi1	52	0.41082	0.0476399	Yes
row_1	RAC2	na	RAC2	ras-related C3 botulinum toxin substrate 2 (rho family, small GTP binding protein Rac2)	57	0.402412	0.14215	Yes
row_2	MMP2	na	MMP2	matrix metallopeptidase 2 (gelatinase A, 72kDa gelatinase, 72kDa type IV collagenase)	76	0.374382	0.215521	Yes
row_3	MMP9	na	MMP9	matrix metallopeptidase 9 (gelatinase B, 92kDa gelatinase, 92kDa type IV collagenase)	138	0.308401	0.228895	Yes
row_4	LAMB3	na	LAMB3	laminin, beta 3	162	0.277324	0.273391	Yes
row_5	STAT5A	na	STAT5A	signal transducer and activator of transcription 5A	181	0.254986	0.317512	Yes
row_6	RASSF5	na	RASSF5	Ras association (RalGDS/AF-6) domain family 5	199	0.240019	0.358985	Yes
row_7	CEBPA	na	CEBPA	CCAAT/enhancer binding protein (C/EBP), alpha	251	0.19866	0.355667	No
row_8	PRKCA	na	PRKCA	protein kinase C, alpha	310	0.165144	0.337002	No
row_9	FGF11	na	FGF11	fibroblast growth factor 11	363	0.12026	0.313458	No
row_10	FGF2	na	FGF2	fibroblast growth factor 2 (basic)	366	0.115095	0.339616	No
row_11	MECOM	na	null	null	377	0.105334	0.355228	No
row_12	ITGA2	na	ITGA2	integrin, alpha 2 (CD49B, alpha 2 subunit of VLA-2 receptor)	477	-0.00838609	0.256365	No
row_13	ARNT2	na	ARNT2	aryl-hydrocarbon receptor nuclear translocator 2	528	-0.0538017	0.218578	No
row_14	LAMC3	na	LAMC3	laminin, gamma 3	553	-0.0820904	0.214224	No
row_15	LAMA1	na	LAMA1	laminin, alpha 1	573	-0.104693	0.220505	No
row_16	FGFR2	na	FGFR2	ffer syndrome, Jackson-Weiss syndrome)	592	-0.116057	0.230589	No
row_17	KITLG	na	KITLG	KIT ligand	615	-0.137368	0.241817	No
row_18	FGFR3	na	FGFR3	fibroblast growth factor receptor 3 (achondroplasia, thanatophoric dwarfism)	695	-0.223191	0.215967	No
row_19	FZD5	na	FZD5	frizzled homolog 5 (Drosophila)	831	-0.383367	0.172273	No
