# Supplementary material for: Integrated genomic analysis identifies clinically relevant subtypes of renal clear cell carcinoma
Source: BMC Cancer. 2018 Mar 13;18:287. doi: 10.1186/s12885-018-4176-1 (PMC5851245; doi:10.1186/s12885-018-4176-1)
Supplement: Supplementary file 6 — Table S5. Enriched genes in Chemokine Signaling pathway. (XLSX 11 kb) [file 12885_2018_4176_MOESM6_ESM.xlsx]

## Sheet: KEGG_CHEMOKINE_SIGNALING_PATHWA
NAME	PROBE	DESCRIPTION<br>(from dataset)	GENE SYMBOL	GENE_TITLE	RANK IN GENE LIST	RANK METRIC SCORE	RUNNING ES	CORE ENRICHMENT
row_0	JAK3	na	JAK3	Janus kinase 3 (a protein tyrosine kinase, leukocyte)	4	0.62641	0.163396	Yes
row_1	RAC2	na	RAC2	ras-related C3 botulinum toxin substrate 2 (rho family, small GTP binding protein Rac2)	57	0.402412	0.218129	Yes
row_2	ADCY7	na	ADCY7	adenylate cyclase 7	60	0.397846	0.322455	Yes
row_3	CCL5	na	CCL5	chemokine (C-C motif) ligand 5	137	0.308494	0.32769	Yes
row_4	DOCK2	na	DOCK2	dedicator of cytokinesis 2	167	0.268591	0.370022	Yes
row_5	CCR5	na	CCR5	chemokine (C-C motif) receptor 5	229	0.217587	0.366199	Yes
row_6	SHC2	na	SHC2	SHC (Src homology 2 domain containing) transforming protein 2	273	0.186825	0.372444	Yes
row_7	CXCL9	na	CXCL9	chemokine (C-X-C motif) ligand 9	302	0.168658	0.389077	Yes
row_8	CCL20	na	CCL20	chemokine (C-C motif) ligand 20	344	0.136836	0.383991	No
row_9	CXCL10	na	CXCL10	chemokine (C-X-C motif) ligand 10	426	0.0332582	0.310565	No
row_10	CCL14	na	CCL14	chemokine (C-C motif) ligand 14	489	-0.0222323	0.253501	No
row_11	CX3CR1	na	CX3CR1	chemokine (C-X3-C motif) receptor 1	505	-0.035715	0.247805	No
row_12	PLCB4	na	PLCB4	phospholipase C, beta 4	539	-0.064041	0.231389	No
row_13	CCL2	na	CCL2	chemokine (C-C motif) ligand 2	605	-0.127866	0.199515	No
row_14	PLCB1	na	PLCB1	phospholipase C, beta 1 (phosphoinositide-specific)	620	-0.141066	0.222999	No
row_15	ROCK2	na	ROCK2	Rho-associated, coiled-coil containing protein kinase 2	625	-0.148094	0.258524	No
row_16	ADCY5	na	ADCY5	adenylate cyclase 5	870	-0.454699	0.132114	No
